# Supplementary material for: Machine learning-based mortality prediction for pediatric fulminant myocarditis using cytokine profiles
Source: Sci Rep. 2026 Apr 24;16:22470. doi: 10.1038/s41598-026-50260-4 (PMC13376642; doi:10.1038/s41598-026-50260-4)
Supplement: Supplementary file 1 — Supplementary Material 1 [file 41598_2026_50260_MOESM1_ESM.xlsx]

## Sheet: Sup Table 1
Supplmentary table 1 Overview of cytokines analyzed in this study.
Type	Abbreviation	Full Name	Explanations
Pro-inflammatory Cytokines
	IL-1α	Interleukin-1α	A pro-inflammatory cytokine involved in fever and immune activation.
	IL-1β	Interleukin-1β	Key mediator of inflammation, promoting fever and leukocyte activation.
	IL-2	Interleukin-2	Promotes T-cell proliferation and differentiation.
	IL-3	Interleukin-3	Supports growth and differentiation of hematopoietic stem cells.
	IL-6	Interleukin-6	Induces acute-phase response and supports B-cell maturation.
	IL-7	Interleukin-7	Critical for lymphocyte development and homeostasis.
	IL-8	Interleukin-8	Chemokine that recruits neutrophils to sites of infection.
	IL-12p40	Interleukin-12p40	A subunit shared by IL-12 and IL-23, involved in T-cell activation.
	IL-12p70	Interleukin-12p70	Promotes Th1 differentiation and interferon-γ production.
	IL-15	Interleukin-15	Stimulates NK and T-cell proliferation and survival.
	IL-17A	Interleukin-17A	A pro-inflammatory cytokine involved in autoimmune and chronic inflammatory diseases.
	IL-17E/IL-25	Interleukin-17E/Interleukin-25	Enhances Th2 responses and contributes to allergic inflammation.
	IL-17F	Interleukin-17F	Promotes inflammation and synergizes with IL-17A.
	IL-18	Interleukin-18	Induces IFN-γ production and enhances NK and T-cell cytotoxicity.
	IL-22	Interleukin-22	Regulates tissue responses in inflammation and promotes epithelial repair.
	TNF-α	Tumor Necrosis Factor-α	Central mediator of systemic inflammation and immune cell recruitment.
	TNF-β	Tumor Necrosis Factor-β	Involved in lymphoid organ development and inflammatory responses.
Anti-inflammatory Cytokines
	IL-1RA	Interleukin-1 Receptor Antagonist	Inhibits IL-1 activity and reduces inflammation.
	IL-4	Interleukin-4	Promotes Th2 cell differentiation and B-cell class switching to IgE.
	IL-5	Interleukin-5	Stimulates growth and activation of eosinophils.
	IL-10	Interleukin-10	Suppresses inflammatory responses and promotes immune tolerance.
	IL-13	Interleukin-13	Involved in allergic responses and regulation of inflammation.
Chemokines
	IP-10	Interferon gamma-induced protein 10	Recruits T cells and NK cells to inflammation sites.
	MCP-1	Monocyte Chemoattractant Protein-1	Attracts monocytes to sites of injury or infection.
	MIG	Monokine Induced by Gamma Interferon	Chemokine that attracts activated T cells.
	MIP-1α	Macrophage Inflammatory Protein-1α	Promotes recruitment of monocytes and T cells.
	MIP-1β	Macrophage Inflammatory Protein-1β	Involved in recruitment of immune cells during inflammation.
	Eotaxin	Eotaxin	Specifically recruits eosinophils during allergic reactions.
Growth Factors
	EGF	Epidermal Growth Factor	Promotes cell growth and tissue repair.
	VEGF-A	Vascular Endothelial Growth Factor A	Promotes blood vessel formation and vascular permeability.
	PDGF-AA	Platelet-Derived Growth Factor-AA	Stimulates proliferation of fibroblasts and smooth muscle cells.
	PDGF-AB/BB	Platelet-Derived Growth Factor-AB/BB	Promotes wound healing and tissue repair.
	G-CSF	Granulocyte Colony-Stimulating Factor	Stimulates the production of neutrophils in bone marrow.
	GM-CSF	Granulocyte-Macrophage Colony-Stimulating Factor	Stimulates production of granulocytes and macrophages.
	M-CSF	Macrophage Colony-Stimulating Factor	Regulates proliferation and differentiation of macrophages.
Interferons
	IFN-α	Interferon-α	Inhibits viral replication and activates immune responses.
	IFN-γ	Interferon-γ	Activates macrophages and enhances antigen presentation.

## Sheet: Sup Table 2
Supplementary Table2. TRIPOD-ML checklists
Section	Item No.	TRIPOD-ML Item	Where addressed in the manuscript
Title & Abstract	1	Identification of the study as a prediction model study using machine learning	Title
	2	Structured abstract including objectives, data source, outcome, ML method, and performance	Abstract
Background & Objectives	3	Medical context and rationale for model development	Introduction
	4	Reference to existing prognostic models or biomarkers	Introduction
	5	Clear statement of study objectives (model development and internal validation)	Introduction
Source of Data	6	Study design or data source	Materials and Methods – Patients
	7	Key study dates	Materials and Methods – Patients
	8	Study setting and number of centers	Materials and Methods – Patients
Participants	9	Eligibility criteria	Materials and Methods – Patients
	10	Exclusion criteria	Materials and Methods – Patients
	11	Number of participants and inclusion	Materials and Methods – Patients
Outcome	12	Definition of the predicted outcome	Materials and Methods – Patients
	13	Time point of outcome assessment	Materials and Methods – Patients
	14	Blinding of outcome assessment	Not applicable (retrospective study)
Predictors (Features)	15	Definition of all predictors	Materials and Methods – Clinical data, Cytokine profile
	16	Timing of predictor measurements	Materials and Methods – Clinical data, Cytokine profile
	17	Predictor preprocessing	Materials and Methods – Data preprocessing
	18	Feature selection method	Materials and Methods – Feature importance analysis
Sample Size	19	Rationale for sample size	Materials and Methods – Patients
	20	Description of class imbalance	Results; Model evaluation
Missing Data	21	Amount of missing data	Not applicable (no missing data in the analyzed variables)
	22	Handling of missing data	Not applicable (no missing data in the analyzed variables)
Model Development	23	Machine learning algorithm used	Materials and Methods – PLS-DA
	24	Hyperparameter tuning strategy	Materials and Methods – Model evaluation
	25	Data splitting strategy	Materials and Methods – Model evaluation
	26	Cross-validation procedure	Materials and Methods – Model evaluation
	27	Measures to prevent data leakage	Materials and Methods – Model evaluation
Model Performance	28	Performance measures used	Materials and Methods – Model evaluation
	29	Uncertainty estimation methods	Materials and Methods – Model evaluation; Feature importance analysis
	30	Calibration assessment	Not performed
Model Evaluation / Validation	31	Internal validation	Materials and Methods – Model evaluation
	32	External validation	Not performed
	33	Sensitivity or permutation analyses	Materials and Methods – Permutation testing
Model Interpretation	34	Model interpretation methods	Materials and Methods – Feature importance analysis
	35	Discussion of interpretability limitations	Discussion
Results	36	Participant characteristics	Results; Table 1
	37	Model performance results	Results; Figure 2
	38	Comparison with alternative models	Results; Figure 4
Discussion	39	Summary of main findings	Discussion
	40	Clinical implications	Discussion
	41	Study limitations	Discussion
	42	Future research directions	Discussion
Other Information	43	Registration details	Not applicable
	44	Protocol availability	Not applicable
	45	Data and code availability	Data and Code Availability
	46	Funding sources	Sources of Funding
	47	Conflicts of interest	Disclosures

## Sheet: Sup Table 3
Supplementary Table3. Distribution and bootstrap-based statistics of VIP scores
Variable	Mean	Median	Lower	Upper	Q1	Q3	IQR	Proportion (VIP > 1)
TNF-α	1.7536	1.764	1.81873	2.39489	1.6425	1.8799	0.2374	0.997
MIP-1α	1.5921	1.637	1.48136	2.20122	1.455	1.7755	0.3206	0.9645
M-CSF	1.5251	1.5504	1.49608	2.21134	1.4144	1.6805	0.2661	0.9725
IL-8	1.5033	1.5202	1.2815	2.13449	1.3604	1.6701	0.3097	0.972
MIG	1.3819	1.4351	0.873841	2.24023	1.147	1.6595	0.5124	0.8405
CK-MB	1.3143	1.3183	0.814479	2.42208	1.0568	1.5807	0.5239	0.7945
IL-6	1.312	1.2939	0.740279	1.7499	1.1428	1.4702	0.3274	0.928
PDGF-AB/BB	1.282	1.2976	0.855842	2.08876	1.048	1.5322	0.4843	0.782
IL-22	1.2801	1.3208	0.84689	1.97187	1.0963	1.5341	0.4377	0.81
MCP-1	1.2762	1.301	1.00314	2.04393	1.1057	1.4702	0.3645	0.856
pH	1.2612	1.3131	1.02939	1.91742	1.1074	1.477	0.3696	0.825
IL-15	1.1955	1.2385	0.324221	1.97086	0.913	1.5262	0.6132	0.692
IFN-α2	1.1863	1.2218	0.537691	2.23643	0.9336	1.458	0.5244	0.7045
IP-10	1.1105	1.0334	0.0664173	1.47032	0.7822	1.4112	0.6289	0.5295
Lac	1.0464	1.085	0.180896	1.92371	0.7365	1.3888	0.6523	0.56
PDGF-AA	1.0333	1.0617	0.437122	1.83813	0.7788	1.3105	0.5317	0.5545
IL-18	1.0158	1.0615	0.374525	1.87849	0.7566	1.3119	0.5553	0.5605
IL-1α	1.0105	1.0573	0.22359	1.69427	0.7454	1.3169	0.5715	0.552
IFN-γ	0.9552	0.9766	0.118462	1.66966	0.629	1.3104	0.6814	0.487
G-CSF	0.9517	0.9745	0.382615	1.64649	0.82	1.1406	0.3206	0.459
IL-13	0.9297	0.9866	0.395845	1.53393	0.7156	1.184	0.4684	0.484
LVEF	0.9177	0.9319	0.339104	1.81609	0.6627	1.181	0.5183	0.4245
MIP-1β	0.8896	0.8983	0.116169	1.7815	0.5537	1.2189	0.6652	0.4235
IL-12p70	0.8198	0.8489	0.157343	1.66261	0.5296	1.1251	0.5955	0.359
VEGF-A	0.7246	0.7057	0.395756	1.3182	0.5697	0.8605	0.2908	0.107
IL-12p40	0.6841	0.6887	0.0858506	1.63279	0.3997	0.9494	0.5496	0.212
IL-10	0.6801	0.7214	0.161539	1.7086	0.4357	0.9278	0.4921	0.1765
toroponin-T	0.6358	0.6241	0.0558439	1.4384	0.3697	0.8746	0.5049	0.1615
IL-7	0.6164	0.5893	0.0710356	1.47747	0.3405	0.8583	0.5179	0.1535
IL-5	0.6054	0.5696	0.0369109	1.37532	0.2869	0.887	0.6001	0.176
BW	0.5939	0.5218	0.00604514	1.3322	0.2515	0.8731	0.6216	0.1835
IL-17F	0.5777	0.5169	0.0165523	1.30234	0.2635	0.8378	0.5742	0.159
BNP	0.5523	0.3576	0.000389536	1.2116	0.1514	0.9046	0.7533	0.218
IL-1RA	0.5409	0.5349	0.0416007	1.28416	0.2891	0.7584	0.4694	0.083
IL-17E-IL-25	0.5241	0.4372	0.0144299	1.36468	0.2016	0.7685	0.567	0.1345
IL-1β	0.5036	0.4163	0.00292766	1.15053	0.1936	0.7465	0.5529	0.1345
Eotaxin	0.5032	0.453	0.0171903	1.23885	0.2137	0.7273	0.5135	0.1
BSA	0.4989	0.4337	0.000833858	0.367293	0.2093	0.7258	0.5165	0.11
IL-2	0.4974	0.4125	0.00304566	1.12617	0.1801	0.7311	0.5509	0.1295
Month.at.diagnosis	0.4927	0.4269	4.02e-17	0.100732	0.2049	0.7076	0.5027	0.105
HT	0.4922	0.4369	0.00194816	0.860423	0.2091	0.7077	0.4986	0.097
GM-CSF	0.4751	0.4811	0.245022	0.862165	0.355	0.5975	0.2425	0
TNF-β	0.463	0.4795	0.145392	0.869717	0.3227	0.613	0.2903	0
EGF	0.4366	0.377	0.000675079	0.663187	0.19	0.6125	0.4225	0.0705
IL-4	0.4005	0.33	0.000152537	0.593581	0.1644	0.5725	0.4081	0.052
IL-17A	0.4	0.3318	0.000283418	0.112965	0.1639	0.576	0.4121	0.0505
IL-3	0.2775	0.2507	0.012713	0.739194	0.1199	0.4101	0.2901	0
Male	0.2388	0.1994	2.88e-17	0.629601	0.095	0.3466	0.2517	0.0005
